# Supplementary material for: Tau seeding in cases of multiple sclerosis
Source: Acta Neuropathol Commun. 2022 Oct 11;10:146. doi: 10.1186/s40478-022-01444-2 (PMC9552360; doi:10.1186/s40478-022-01444-2)
Supplement: Supplementary file 1 — Addtional file 1: Table 1: MS subject characteristics. [file 40478_2022_1444_MOESM1_ESM.xlsx]

## Sheet: Feuil1
	Category	Patient code	Age	Sex	Disease type	EDSS	Disease duration	Block	Brain region
	RRMS <35	AB187	26	M	RRMS	9	12 years	PF-B2	Frontal pole, right hemisphere
	RRMS or SPMS <50	AB103	48	M	SPMS	8.5	6 years	PR3-3	Posterior, right hemisphere
	RRMS >50	AB135	51	F	RRMS	4	20 years (with diagnostics), 28 years from first symptoms	FA1-D3	Frontal Anterior, left hemisphere
	SPMS >50	AB50	55	F	SPMS	5	11 years (with diagnostics), 32 years from first symptoms		No information available
		AB56	50	F	SPMS	9-9.5	11 years	L9	Frontal posterior, left hemisphere
		AB172	60	F	SPMS	8.5	28 years	PD2-A3	Posterior, right hemisphere
		AB184	65	M	SPMS	9	13 years	PF-A1	Frontal pole, right hemisphere
		AB200	61	M	SPMS	9.5	26 years	PF-B2	Frontal pole, left hemisphere
